# Supplementary material for: Soil Weathering and Nutrient Dynamics in Response to Land-Use Change Following Forest Conversion to Tea Plantations
Source: Plants (Basel). 2026 Feb 28;15(5):747. doi: 10.3390/plants15050747 (PMC12987252; doi:10.3390/plants15050747)
Supplement: Supplementary file 1 [file plants-15-00747-s001.zip]

Archive with 1 entries (1 files):
- plants-4128233-supplementary.pdf
